# Supplementary material for: Circulating miRNA panels as a novel non-invasive diagnostic, prognostic, and potential predictive biomarkers in non-small cell lung cancer (NSCLC)
Source: Br J Cancer. 2024 Aug 30;131(8):1350–62. doi: 10.1038/s41416-024-02831-3 (PMC11473829; doi:10.1038/s41416-024-02831-3)
Supplement: Supplementary file 2 — Supplementary Dataset (Differentially expressed miRNAs) [file 41416_2024_2831_MOESM2_ESM.xlsx]

## Sheet: LUAD_TCGA Tissue Cohort
LUAD patients (TCGA - Tumor and Matched Normal Tissue cohort)
Differentially expressed miRNAs (Tomor vs. Normal Tissue)
miRNA ID	p-value	Fold-Change	Fold-Change(Description)
hsa-miR-1-3p	1.61364e-05	-4.13551	LUAD tumor tissue down vs Normal tissue
hsa-miR-105-5p	0.000130546	5.69638	LUAD tumor tissue up vs Normal tissue
hsa-miR-1247-3p	8.9879e-10	-5.03159	LUAD tumor tissue down vs Normal tissue
hsa-miR-1247-5p	3.95236e-08	-4.13375	LUAD tumor tissue down vs Normal tissue
hsa-miR-1269a	5.94487e-07	10.448	LUAD tumor tissue up vs Normal tissue
hsa-miR-1287-3p	9.89574e-15	4.24425	LUAD tumor tissue up vs Normal tissue
hsa-miR-1307-5p	1.63749e-10	4.06046	LUAD tumor tissue up vs Normal tissue
hsa-miR-133a-3p	3.57273e-20	-7.3046	LUAD tumor tissue down vs Normal tissue
hsa-miR-133b	2.052e-16	-4.79215	LUAD tumor tissue down vs Normal tissue
hsa-miR-135b-5p	1.01506e-09	5.61637	LUAD tumor tissue up vs Normal tissue
hsa-miR-139-3p	4.7873e-16	-6.21431	LUAD tumor tissue down vs Normal tissue
hsa-miR-139-5p	1.41734e-16	-4.21414	LUAD tumor tissue down vs Normal tissue
hsa-miR-141-5p	2.27976e-10	4.13404	LUAD tumor tissue up vs Normal tissue
hsa-miR-142-3p	1.87222e-07	4.05866	LUAD tumor tissue up vs Normal tissue
hsa-miR-144-5p	3.93005e-06	-4.85101	LUAD tumor tissue down vs Normal tissue
hsa-miR-147b-3p	3.87216e-15	4.61985	LUAD tumor tissue up vs Normal tissue
hsa-miR-153-5p	1.37169e-16	8.68184	LUAD tumor tissue up vs Normal tissue
hsa-miR-182-5p	1.0558e-11	5.29711	LUAD tumor tissue up vs Normal tissue
hsa-miR-183-5p	1.36998e-20	4.98111	LUAD tumor tissue up vs Normal tissue
hsa-miR-184	2.0627e-13	-10.2657	LUAD tumor tissue down vs Normal tissue
hsa-miR-196a-5p	2.89078e-07	6.65029	LUAD tumor tissue up vs Normal tissue
hsa-miR-21-3p	3.03887e-24	4.77513	LUAD tumor tissue up vs Normal tissue
hsa-miR-21-5p	3.60902e-10	7.20962	LUAD tumor tissue up vs Normal tissue
hsa-miR-210-3p	3.45303e-23	17.7548	LUAD tumor tissue up vs Normal tissue
hsa-miR-301a-5p	3.8798e-13	4.27403	LUAD tumor tissue up vs Normal tissue
hsa-miR-30a-3p	1.2163e-18	-5.77824	LUAD tumor tissue down vs Normal tissue
hsa-miR-30c-2-3p	2.07206e-24	-7.59323	LUAD tumor tissue down vs Normal tissue
hsa-miR-31-5p	1.4723e-09	5.4739	LUAD tumor tissue up vs Normal tissue
hsa-miR-33a-5p	1.23463e-11	4.52427	LUAD tumor tissue up vs Normal tissue
hsa-miR-33b-5p	2.05992e-16	4.6521	LUAD tumor tissue up vs Normal tissue
hsa-miR-409-5p	3.88753e-11	5.78751	LUAD tumor tissue up vs Normal tissue
hsa-miR-451a	1.06757e-07	-4.89899	LUAD tumor tissue down vs Normal tissue
hsa-miR-4652-5p	2.44206e-08	4.67267	LUAD tumor tissue up vs Normal tissue
hsa-miR-4732-3p	2.29156e-12	-4.80158	LUAD tumor tissue down vs Normal tissue
hsa-miR-486-5p	4.19736e-23	-12.4858	LUAD tumor tissue down vs Normal tissue
hsa-miR-516a-5p	1.89053e-10	-4.85984	LUAD tumor tissue down vs Normal tissue
hsa-miR-708-3p	5.51495e-14	6.55455	LUAD tumor tissue up vs Normal tissue
hsa-miR-708-5p	8.81142e-16	6.05427	LUAD tumor tissue up vs Normal tissue
hsa-miR-767-5p	0.000411528	4.13699	LUAD tumor tissue up vs Normal tissue
hsa-miR-9-3p	7.22435e-08	4.92378	LUAD tumor tissue up vs Normal tissue
hsa-miR-9-5p	3.24322e-13	15.9705	LUAD tumor tissue up vs Normal tissue
hsa-miR-96-5p	4.70285e-16	5.53916	LUAD tumor tissue up vs Normal tissue

## Sheet: LUAD_Plasma Cohort
LUAD patients (Plasma cohort)
Differentially expressed miRNAs (LUAD vs. HD)
miRNA ID	p-value	Fold-Change	Fold-Change(Description)
hsa-miR-105-5p	0.0225922	5.0656	Cancer up vs HD
hsa-miR-1269a	0.00261995	6.30308	Cancer up vs HD
hsa-miR-1307-5p	0.0010168	5.38933	Cancer up vs HD
hsa-miR-135b-5p	0.00130432	5.52596	Cancer up vs HD
hsa-miR-147b-3p	0.0288866	3.90338	Cancer up vs HD
hsa-miR-182-5p	0.00949168	3.85382	Cancer up vs HD
hsa-miR-183-5p	1.241e-05	7.03416	Cancer up vs HD
hsa-miR-196a-5p	0.0129159	3.93756	Cancer up vs HD
hsa-miR-31-5p	0.00213388	4.48481	Cancer up vs HD
hsa-miR-33b-5p	0.000189524	6.0502	Cancer up vs HD
hsa-miR-4652-5p	0.00729558	6.33166	Cancer up vs HD
hsa-miR-708-3p	0.00819183	4.37645	Cancer up vs HD
hsa-miR-708-5p	0.0105085	5.16573	Cancer up vs HD
hsa-miR-767-5p	0.0187111	5.31162	Cancer up vs HD
hsa-miR-9-3p	0.000181321	8.38332	Cancer up vs HD
hsa-miR-9-5p	0.0291917	3.71711	Cancer up vs HD
hsa-miR-96-5p	4.3958e-05	5.21296	Cancer up vs HD

## Sheet: LUSC_TCGA Tissue Cohort
LUSC patients (TCGA - Tumor and Matched Normal Tissue cohort)
Differentially expressed miRNAs (Tomor vs. Normal Tissue)
miRNA ID	p-value	Fold-Change	Fold-Change(Description)
Column ID	p-value(LUSC tumor tissue vs. Normal tissue)	Fold-Change(LUSC tumor tissue vs. Normal tissue)	Fold-Change(LUSC tumor tissue vs. Normal tissue) (Description)
hsa-miR-1-3p	2.05169e-19	-10.0471	LUSC tumor tissue down vs Normal tissue
hsa-miR-105-5p	7.04715e-09	13.9554	LUSC tumor tissue up vs Normal tissue
hsa-miR-126-5p	5.94247e-25	-4.14573	LUSC tumor tissue down vs Normal tissue
hsa-miR-1269a	5.16193e-19	140.731	LUSC tumor tissue up vs Normal tissue
hsa-miR-1269b	2.13644e-05	6.33894	LUSC tumor tissue up vs Normal tissue
hsa-miR-130b-3p	1.43003e-21	4.83755	LUSC tumor tissue up vs Normal tissue
hsa-miR-130b-5p	4.41253e-26	6.32153	LUSC tumor tissue up vs Normal tissue
hsa-miR-133a-3p	4.09611e-19	-8.22363	LUSC tumor tissue down vs Normal tissue
hsa-miR-133b	8.19472e-18	-7.28806	LUSC tumor tissue down vs Normal tissue
hsa-miR-139-3p	3.18021e-20	-6.59549	LUSC tumor tissue down vs Normal tissue
hsa-miR-139-5p	2.98232e-21	-6.10829	LUSC tumor tissue down vs Normal tissue
hsa-miR-144-3p	1.47337e-16	-8.32882	LUSC tumor tissue down vs Normal tissue
hsa-miR-144-5p	6.75891e-19	-12.2662	LUSC tumor tissue down vs Normal tissue
hsa-miR-149-5p	4.87703e-18	6.7835	LUSC tumor tissue up vs Normal tissue
hsa-miR-183-5p	1.9605e-18	5.20107	LUSC tumor tissue up vs Normal tissue
hsa-miR-196a-5p	2.90133e-16	24.2095	LUSC tumor tissue up vs Normal tissue
hsa-miR-196b-5p	7.93517e-21	20.845	LUSC tumor tissue up vs Normal tissue
hsa-miR-196b-5p	3.85847e-22	16.0357	LUSC tumor tissue up vs Normal tissue
hsa-miR-196b-5p	2.08848e-24	99.4952	LUSC tumor tissue up vs Normal tissue
hsa-miR-196b-5p	9.76158e-12	-6.86031	LUSC tumor tissue down vs Normal tissue
hsa-miR-196b-5p	1.04384e-31	26.3725	LUSC tumor tissue up vs Normal tissue
hsa-miR-196b-5p	1.14835e-13	5.36497	LUSC tumor tissue up vs Normal tissue
hsa-miR-196b-5p	3.79549e-08	4.04066	LUSC tumor tissue up vs Normal tissue
hsa-miR-196b-5p	1.32813e-18	5.3186	LUSC tumor tissue up vs Normal tissue
hsa-miR-196b-5p	2.36783e-18	5.15131	LUSC tumor tissue up vs Normal tissue
hsa-miR-196b-5p	1.73201e-19	5.90967	LUSC tumor tissue up vs Normal tissue
hsa-miR-196b-5p	4.37194e-13	-4.35754	LUSC tumor tissue down vs Normal tissue
hsa-miR-196b-5p	9.73411e-23	-7.97074	LUSC tumor tissue down vs Normal tissue
hsa-miR-196b-5p	3.65102e-27	-10.0563	LUSC tumor tissue down vs Normal tissue
hsa-miR-196b-5p	5.39855e-23	-6.7584	LUSC tumor tissue down vs Normal tissue
hsa-miR-196b-5p	7.22935e-22	-4.83628	LUSC tumor tissue down vs Normal tissue
hsa-miR-196b-5p	1.58337e-16	13.6738	LUSC tumor tissue up vs Normal tissue
hsa-miR-196b-5p	4.76543e-19	16.3735	LUSC tumor tissue up vs Normal tissue
hsa-miR-196b-5p	1.16048e-14	6.12525	LUSC tumor tissue up vs Normal tissue
hsa-miR-196b-5p	9.22837e-20	-6.16578	LUSC tumor tissue down vs Normal tissue
hsa-miR-196b-5p	5.83836e-18	-6.98103	LUSC tumor tissue down vs Normal tissue
hsa-miR-196b-5p	1.80318e-13	4.40795	LUSC tumor tissue up vs Normal tissue
hsa-miR-196b-5p	8.29343e-13	4.61459	LUSC tumor tissue up vs Normal tissue
hsa-miR-196b-5p	1.37298e-18	4.50691	LUSC tumor tissue up vs Normal tissue
hsa-miR-196b-5p	1.8618e-05	-4.13941	LUSC tumor tissue down vs Normal tissue
hsa-miR-196b-5p	1.47228e-09	-6.15693	LUSC tumor tissue down vs Normal tissue
hsa-miR-196b-5p	2.28659e-19	-11.0511	LUSC tumor tissue down vs Normal tissue
hsa-miR-196b-5p	1.02924e-20	5.72379	LUSC tumor tissue up vs Normal tissue
hsa-miR-196b-5p	6.55102e-22	17.4326	LUSC tumor tissue up vs Normal tissue
hsa-miR-196b-5p	5.00474e-20	-9.89392	LUSC tumor tissue down vs Normal tissue
hsa-miR-196b-5p	1.51419e-13	-7.66503	LUSC tumor tissue down vs Normal tissue
hsa-miR-196b-5p	2.39445e-09	8.28954	LUSC tumor tissue up vs Normal tissue
hsa-miR-196b-5p	4.36302e-16	9.76207	LUSC tumor tissue up vs Normal tissue
hsa-miR-196b-5p	1.30476e-27	5.65368	LUSC tumor tissue up vs Normal tissue
hsa-miR-196b-5p	1.19145e-14	6.92542	LUSC tumor tissue up vs Normal tissue
hsa-miR-196b-5p	1.62534e-17	9.23327	LUSC tumor tissue up vs Normal tissue
hsa-miR-196b-5p	3.84882e-13	12.5238	LUSC tumor tissue up vs Normal tissue
hsa-miR-196b-5p	1.18972e-18	6.51617	LUSC tumor tissue up vs Normal tissue
hsa-miR-196b-5p	1.09737e-20	8.23053	LUSC tumor tissue up vs Normal tissue
hsa-miR-196b-5p	1.81778e-26	5.90882	LUSC tumor tissue up vs Normal tissue
hsa-miR-196b-5p	1.04057e-17	5.11504	LUSC tumor tissue up vs Normal tissue
hsa-miR-196b-5p	2.65518e-08	10.8217	LUSC tumor tissue up vs Normal tissue
hsa-miR-196b-5p	8.26992e-11	6.52307	LUSC tumor tissue up vs Normal tissue
hsa-miR-196b-5p	3.02153e-20	23.8686	LUSC tumor tissue up vs Normal tissue
hsa-miR-196b-5p	6.52741e-17	28.7751	LUSC tumor tissue up vs Normal tissue
hsa-miR-196b-5p	1.87652e-14	4.40996	LUSC tumor tissue up vs Normal tissue

## Sheet: LUSC_Plasma Cohort
LUSC patients (Plasma cohort)
Differentially expressed miRNAs (LUSC vs. HD)
miRNA ID	p-value	Fold-Change	Fold-Change(Description)
hsa-miR-105-5p	0.0023462	3.67891	Cancer up vs HD
hsa-miR-130b-3p	0.017762	2.43854	Cancer up vs HD
hsa-miR-130b-5p	0.0380026	2.22087	Cancer up vs HD
hsa-miR-149-5p	0.00402405	3.50763	Cancer up vs HD
hsa-miR-183-5p	0.0160917	2.08861	Cancer up vs HD
hsa-miR-196b-5p	0.0306968	2.4357	Cancer up vs HD
hsa-miR-205-3p	0.00255583	4.19108	Cancer up vs HD
hsa-miR-205-5p	0.000395187	3.09588	Cancer up vs HD
hsa-miR-210-3p	0.0176705	2.18777	Cancer up vs HD
hsa-miR-296-3p	8.42676e-05	6.13708	Cancer up vs HD
hsa-miR-301a-5p	0.0126692	2.91099	Cancer up vs HD
hsa-miR-301b-3p	0.0342535	2.47701	Cancer up vs HD
hsa-miR-301b-5p	0.000147954	5.25315	Cancer up vs HD
hsa-miR-31-5p	0.0471208	1.91504	Cancer up vs HD
hsa-miR-33b-5p	0.0411696	2.16977	Cancer up vs HD
hsa-miR-4652-5p	0.000300266	4.01896	Cancer up vs HD
hsa-miR-577	0.00186209	3.17784	Cancer up vs HD
hsa-miR-629-3p	0.0419047	2.11558	Cancer up vs HD
hsa-miR-6499-3p	0.024427	2.36071	Cancer up vs HD
hsa-miR-6499-5p	0.000547111	4.34356	Cancer up vs HD
hsa-miR-6510-3p	0.00251723	3.49435	Cancer up vs HD
hsa-miR-744-3p	0.0223292	2.68907	Cancer up vs HD
hsa-miR-760	0.00952484	2.3813	Cancer up vs HD
hsa-miR-767-5p	0.00780193	4.41753	Cancer up vs HD
hsa-miR-9-3p	0.00295418	2.70485	Cancer up vs HD
hsa-miR-9-5p	0.0269027	2.58625	Cancer up vs HD
hsa-miR-944	0.000382428	3.85528	Cancer up vs HD
hsa-miR-96-5p	0.018002	1.98099	Cancer up vs HD
